# Supplementary material for: CAR T-Cells for CNS Lymphoma: Driving into New Terrain?
Source: Cancers (Basel). 2021 May 20;13(10):2503. doi: 10.3390/cancers13102503 (PMC8161128; doi:10.3390/cancers13102503)
Supplement: Supplementary file 1 [file cancers-13-02503-s001.zip]

Archive with 1 entries (1 files):
- cancers-1207106-supplementary.pdf
